# Supplementary material for: The Effects of Tocotrienol on Gut Microbiota: A Scoping Review
Source: Life (Basel). 2023 Sep 7;13(9):1882. doi: 10.3390/life13091882 (PMC10532613; doi:10.3390/life13091882)
Supplement: Supplementary file 1 [file life-13-01882-s001.zip]

Archive with 1 entries (1 files):
- life-2524044-supplementary.pdf
